# Supplementary material for: Hemodynamic Response to Tracheal Intubation Using Indirect and Direct Laryngoscopes in Pediatric Patients: A Systematic Review and Network Meta-Analysis
Source: Children (Basel). 2025 Jun 16;12(6):786. doi: 10.3390/children12060786 (PMC12191819; doi:10.3390/children12060786)
Supplement: Supplementary file 1 [file children-12-00786-s001.zip]

Archive with 1 entries (1 files):
- children-3685955-supplementary.pdf
